# Supplementary material for: Gut microbiome signatures reflect different subtypes of irritable bowel syndrome
Source: Gut Microbes. 2022 Dec 27;15(1):2157697. doi: 10.1080/19490976.2022.2157697 (PMC9809927; doi:10.1080/19490976.2022.2157697)
Supplement: Supplemental Material [file KGMI_A_2157697_SM8569.zip › Supplementary Table 1 (1).xlsx]

## Sheet: Sheet2
Variable Name
acid_reflux
acne_medication
acne_medication_otc
add_adhd
age_cat
age_corrected
age_years
alcohol_consumption
alcohol_frequency
alcohol_types
alcohol_types_beercider
alcohol_types_red_wine
alcohol_types_sour_beers
alcohol_types_spiritshard_alcohol
alcohol_types_unspecified
alcohol_types_white_wine
allergic_to
allergic_to_i_have_no_food_allergies_that_i_know_of
allergic_to_other
allergic_to_peanuts
allergic_to_shellfish
allergic_to_tree_nuts
allergic_to_unspecified
altitude
alzheimers
anonymized_name
antibiotic_history
appendix_removed
artificial_sweeteners
asd
assigned_from_geo
autoimmune
birth_year
bmi
bmi_cat
bmi_corrected
body_habitat
body_product
body_site
bowel_movement_frequency
bowel_movement_quality
breastmilk_formula_ensure
cancer
cancer_treatment
cardiovascular_disease
cat
cdiff
census_region
chickenpox
clinical_condition
collection_date
collection_month
collection_season
collection_time
collection_timestamp
consume_animal_products_abx
contraceptive
cosmetics_frequency
country
country_of_birth
country_residence
csection
deodorant_use
depression_bipolar_schizophrenia
depth
diabetes
diabetes_type
diet_type
dna_extracted
dog
dominant_hand
drinking_water_source
drinks_per_session
economic_region
elevation
env_biome
env_feature
env_material
env_package
epilepsy_or_seizure_disorder
exercise_frequency
exercise_location
fed_as_infant
fermented_plant_frequency
flossing_frequency
flu_vaccine_date
frozen_dessert_frequency
fruit_frequency
fungal_overgrowth
geo_loc_name
gluten
has_physical_specimen
height_cm
height_units
high_fat_red_meat_frequency
homecooked_meals_frequency
host_common_name
host_subject_id
host_taxid
ibd
ibd_diagnosis
ibd_diagnosis_refined
ibs
kidney_disease
lactose
last_move
last_travel
latitude
level_of_education
liver_disease
livingwith
longitude
lowgrain_diet_type
lung_disease
meat_eggs_frequency
mental_illness
mental_illness_type
mental_illness_type_anorexia_nervosa
mental_illness_type_bipolar_disorder
mental_illness_type_bulimia_nervosa
mental_illness_type_depression
mental_illness_type_ptsd_posttraumatic_stress_disorder
mental_illness_type_schizophrenia
mental_illness_type_substance_abuse
mental_illness_type_unspecified
migraine
milk_cheese_frequency
milk_substitute_frequency
multivitamin
nail_biter
non_food_allergies
non_food_allergies_beestings
non_food_allergies_drug_eg_penicillin
non_food_allergies_pet_dander
non_food_allergies_poison_ivyoak
non_food_allergies_sun
non_food_allergies_unspecified
olive_oil
one_liter_of_water_a_day_frequency
other_supplement_frequency
pets_other
physical_specimen_location
physical_specimen_remaining
pku
pool_frequency
poultry_frequency
pregnant
prepared_meals_frequency
probiotic_frequency
public
race
ready_to_eat_meals_frequency
red_meat_frequency
roommates
roommates_in_study
salted_snacks_frequency
sample_source
sample_type
seafood_frequency
seasonal_allergies
sex
sibo
skin_condition
sleep_duration
smoking_frequency
softener
specialized_diet
specialized_diet_exclude_dairy
specialized_diet_exclude_nightshades
specialized_diet_exclude_refined_sugars
specialized_diet_fodmap
specialized_diet_halaal
specialized_diet_i_do_not_eat_a_specialized_diet
specialized_diet_kosher
specialized_diet_modified_paleo_diet
specialized_diet_other_restrictions_not_described_here
specialized_diet_paleodiet_or_primal_diet
specialized_diet_raw_food_diet
specialized_diet_unspecified
specialized_diet_westenprice_or_other_lowgrain_low_processed_fo
state
sugar_sweetened_drink_frequency
sugary_sweets_frequency
survey_id
teethbrushing_frequency
thyroid
tonsils_removed
types_of_plants
vegetable_frequency
vitamin_b_supplement_frequency
vitamin_d_supplement_frequency
vivid_dreams
weight_change
weight_kg
weight_units
whole_eggs
whole_grain_frequency
