# Supplementary material for: Gut microbiome signatures reflect different subtypes of irritable bowel syndrome
Source: Gut Microbes. 2022 Dec 27;15(1):2157697. doi: 10.1080/19490976.2022.2157697 (PMC9809927; doi:10.1080/19490976.2022.2157697)
Supplement: Supplemental Material [file KGMI_A_2157697_SM8569.zip › Supplementary Table 3.xlsx]

## Sheet: phylum
		group	LDA	p_value
d__Bacteria	p__Verrucomicrobiota	IBS_C	4.14037	0.0347883
d__Bacteria	p__Desulfobacterota	IBS_C	2.61792	0.0369009
d__Bacteria	p__Firmicutes	Non_IBS	-4.47664	0.000566243
d__Bacteria	p__Actinobacteriota	Non_IBS	-3.31435	0.0141842

## Sheet: class
			group	LDA	p_value
d__Bacteria	p__Verrucomicrobiota	c__Verrucomicrobiae	IBS_C	4.14266	0.0258294
d__Bacteria	p__Firmicutes	c__Negativicutes	Non_IBS	3.20638	0.0111896
d__Bacteria	p__Firmicutes	c__Incertae_Sedis	IBS_C	2.82006	0.0275083
d__Bacteria	p__Proteobacteria	c__Gammaproteobacteria	IBS_C	4.28288	0.0288424
d__Bacteria	p__Desulfobacterota	c__Desulfovibrionia	IBS_C	2.61792	0.0369009
d__Bacteria	p__Firmicutes	c__Clostridia	Non_IBS	4.45881	0.000498175
d__Bacteria	p__Actinobacteriota	c__Actinobacteria	Non_IBS	3.34896	0.000993804

## Sheet: order
				group	LDA	p_value
d__Bacteria	p__Verrucomicrobiota	c__Verrucomicrobiae	o__Verrucomicrobiales	IBS_C	4.14258	0.0263749
d__Bacteria	p__Firmicutes	c__Negativicutes	o__Veillonellales_Selenomonadales	Non_IBS	3.27482	0.0121661
d__Bacteria	p__Firmicutes	c__Clostridia	o__uncultured	IBS_C	2.57863	0.00517493
d__Bacteria	p__Proteobacteria	c__Gammaproteobacteria	o__Pasteurellales	Non_IBS	3.05846	1.17815e-05
d__Bacteria	p__Firmicutes	c__Clostridia	o__Oscillospirales	Non_IBS	4.06281	0.00852841
d__Bacteria	p__Firmicutes	c__Clostridia	o__Monoglobales	Non_IBS	2.33015	0.0060454
d__Bacteria	p__Firmicutes	c__Bacilli	o__Lactobacillales	Non_IBS	3.16252	0.0205759
d__Bacteria	p__Firmicutes	c__Clostridia	o__Lachnospirales	Non_IBS	4.23694	1.3005e-05
d__Bacteria	p__Firmicutes	c__Clostridia	o__Eubacteriales	IBS_C	2.77331	0.00609432
d__Bacteria	p__Proteobacteria	c__Gammaproteobacteria	o__Enterobacterales	IBS_C	4.27999	0.00668396
d__Bacteria	p__Firmicutes	c__Incertae_Sedis	o__DTU014	IBS_C	2.88673	0.0275083
d__Bacteria	p__Desulfobacterota	c__Desulfovibrionia	o__Desulfovibrionales	IBS_C	2.61792	0.0369009
d__Bacteria	p__Actinobacteriota	c__Actinobacteria	o__Corynebacteriales	IBS_C	2.57861	0.00309993
d__Bacteria	p__Firmicutes	c__Clostridia	o__Clostridia	IBS_C	2.62332	0.00153227
d__Bacteria	p__Actinobacteriota	c__Actinobacteria	o__Bifidobacteriales	Non_IBS	2.97328	0.00801947
d__Bacteria	p__Proteobacteria	c__Gammaproteobacteria	o__Aeromonadales	Non_IBS	2.93446	0.0104597

## Sheet: family
					group	LDA	p_value
d__Bacteria	p__Firmicutes	c__Negativicutes	o__Veillonellales_Selenomonadales	f__Veillonellaceae	Non_IBS	3.30306	0.0105711
d__Bacteria	p__Bacteroidota	c__Bacteroidia	o__Bacteroidales	f__Tannerellaceae	IBS_C	3.4808	0.0229845
d__Bacteria	p__Proteobacteria	c__Gammaproteobacteria	o__Aeromonadales	f__Succinivibrionaceae	Non_IBS	2.92034	0.0104597
d__Bacteria	p__Firmicutes	c__Clostridia	o__Oscillospirales	f__Ruminococcaceae	Non_IBS	4.18235	6.20928e-06
d__Bacteria	p__Bacteroidota	c__Bacteroidia	o__Bacteroidales	f__Prevotellaceae	Non_IBS	4.09644	0.0115024
d__Bacteria	p__Proteobacteria	c__Gammaproteobacteria	o__Pasteurellales	f__Pasteurellaceae	Non_IBS	3.06487	1.17815e-05
d__Bacteria	p__Firmicutes	c__Clostridia	o__Oscillospirales	f__Oscillospirales	IBS_C	2.36326	0.0248143
d__Bacteria	p__Firmicutes	c__Clostridia	o__Oscillospirales	f__Oscillospiraceae	IBS_C	3.54548	0.0287552
d__Bacteria	p__Firmicutes	c__Clostridia	o__Monoglobales	f__Monoglobaceae	Non_IBS	2.33015	0.0060454
d__Bacteria	p__Firmicutes	c__Clostridia	o__Lachnospirales	f__Lachnospiraceae	Non_IBS	4.23697	1.28115e-05
d__Bacteria	p__Firmicutes	c__Clostridia	o__Clostridia	f__Hungateiclostridiaceae	IBS_C	2.3289	0.00153227
d__Bacteria	p__Firmicutes	c__Clostridia	o__Eubacteriales	f__Eubacteriaceae	IBS_C	3.14431	0.00609432
d__Bacteria	p__Firmicutes	c__Bacilli	o__Erysipelotrichales	f__Erysipelotrichaceae	IBS_C	2.9564	0.000366413
d__Bacteria	p__Firmicutes	c__Bacilli	o__Erysipelotrichales	f__Erysipelatoclostridiaceae	Non_IBS	2.46763	0.00877588
d__Bacteria	p__Proteobacteria	c__Gammaproteobacteria	o__Enterobacterales	f__Enterobacteriaceae	IBS_C	4.22453	0.0104287
d__Bacteria	p__Firmicutes	c__Incertae_Sedis	o__DTU014	f__DTU014	IBS_C	2.77244	0.0275083
d__Bacteria	p__Desulfobacterota	c__Desulfovibrionia	o__Desulfovibrionales	f__Desulfovibrionaceae	IBS_C	2.61792	0.0369009
d__Bacteria	p__Actinobacteriota	c__Actinobacteria	o__Corynebacteriales	f__Corynebacteriaceae	IBS_C	2.56485	0.00113242
d__Bacteria	p__Firmicutes	c__Clostridia	o__Oscillospirales	f__Butyricicoccaceae	Non_IBS	2.60398	0.00162952
d__Bacteria	p__Actinobacteriota	c__Actinobacteria	o__Bifidobacteriales	f__Bifidobacteriaceae	Non_IBS	2.97328	0.00801947
d__Bacteria	p__Firmicutes	c__Clostridia	o__Peptostreptococcales_Tissierellales	f__Anaerovoracaceae	IBS_C	2.34472	0.00945655
d__Bacteria	p__Verrucomicrobiota	c__Verrucomicrobiae	o__Verrucomicrobiales	f__Akkermansiaceae	IBS_C	4.14258	0.0263749

## Sheet: genus
						group	LDA	p_value
d__Bacteria	p__Firmicutes	c__Clostridia	o__Lachnospirales	f__Lachnospiraceae	g__Coprococcus	Non_IBS	2.97335	1.0411e-07
d__Bacteria	p__Firmicutes	c__Clostridia	o__Lachnospirales	f__Lachnospiraceae	g__Agathobacter	Non_IBS	3.88705	5.24249e-14
d__Bacteria	p__Firmicutes	c__Clostridia	o__Oscillospirales	f__Ruminococcaceae	g__UBA1819	IBS_C	3.08683	9.83154e-13
d__Bacteria	p__Firmicutes	c__Clostridia	o__Lachnospirales	f__Lachnospiraceae	g__Lachnospiraceae_UCG_004	Non_IBS	2.59012	7.52707e-10
d__Bacteria	p__Firmicutes	c__Bacilli	o__Erysipelotrichales	f__Erysipelatoclostridiaceae	g__Erysipelotrichaceae_UCG_003	Non_IBS	2.86251	3.0453e-09
d__Bacteria	p__Firmicutes	c__Clostridia	o__Lachnospirales	f__Lachnospiraceae	g__Lachnospiraceae_FCS020_group	Non_IBS	2.01408	7.97736e-09
d__Bacteria	p__Firmicutes	c__Clostridia	o__Lachnospirales	f__Lachnospiraceae	g__Lachnospiraceae_ND3007_group	Non_IBS	2.70012	1.58225e-08
d__Bacteria	p__Firmicutes	c__Clostridia	o__Oscillospirales	f__Ruminococcaceae	g__Faecalibacterium	Non_IBS	4.09062	5.30557e-08
d__Bacteria	p__Firmicutes	c__Clostridia	o__Oscillospirales	f__Oscillospiraceae	g__Intestinimonas	IBS_C	2.54133	2.28816e-07
d__Bacteria	p__Firmicutes	c__Bacilli	o__Erysipelotrichales	f__Erysipelotrichaceae	g__Dielma	IBS_C	2.23167	5.87789e-07
d__Bacteria	p__Firmicutes	c__Clostridia	o__Lachnospirales	f__Lachnospiraceae	g__Lachnospiraceae_CAG_56	Non_IBS	2.44417	6.96266e-07
d__Bacteria	p__Firmicutes	c__Clostridia	o__Oscillospirales	f__Oscillospiraceae	g__Flavonifractor	IBS_C	2.74016	1.38688e-06
d__Bacteria	p__Firmicutes	c__Clostridia	o__Oscillospirales	f__Oscillospiraceae	g__Oscillibacter	IBS_C	2.85268	1.88555e-06
d__Bacteria	p__Firmicutes	c__Clostridia	o__Lachnospirales	f__Lachnospiraceae	g__Lachnospiraceae_NK4A136_group	Non_IBS	2.83919	2.35486e-06
d__Bacteria	p__Firmicutes	c__Clostridia	o__Lachnospirales	f__Lachnospiraceae	g___Eubacterium__ventriosum_group	Non_IBS	2.78588	2.59465e-06
d__Bacteria	p__Firmicutes	c__Clostridia	o__Lachnospirales	f__Lachnospiraceae	g__Anaerostipes	Non_IBS	2.96931	3.12008e-06
d__Bacteria	p__Firmicutes	c__Clostridia	o__Lachnospirales	f__Lachnospiraceae	g__Eisenbergiella	IBS_C	2.66804	3.14687e-06
d__Bacteria	p__Firmicutes	c__Clostridia	o__Lachnospirales	f__Lachnospiraceae	g__Lachnospiraceae_UCG_001	Non_IBS	2.38128	5.1331e-06
d__Bacteria	p__Firmicutes	c__Clostridia	o__Lachnospirales	f__Lachnospiraceae	g__Fusicatenibacter	Non_IBS	2.94778	6.15907e-06
d__Bacteria	p__Firmicutes	c__Clostridia	o__Lachnospirales	f__Lachnospiraceae	g__Blautia	Non_IBS	3.49058	7.92812e-06
d__Bacteria	p__Firmicutes	c__Clostridia	o__Lachnospirales	f__Lachnospiraceae	g__Hungatella	IBS_C	2.38978	8.6893e-06
d__Bacteria	p__Firmicutes	c__Bacilli	o__Erysipelotrichales	f__Erysipelotrichaceae	g___Clostridium__innocuum_group	IBS_C	2.06116	1.24432e-05
d__Bacteria	p__Proteobacteria	c__Gammaproteobacteria	o__Pasteurellales	f__Pasteurellaceae	g__Haemophilus	Non_IBS	3.04639	1.41358e-05
d__Bacteria	p__Firmicutes	c__Clostridia	o__Lachnospirales	f__Lachnospiraceae	g__Dorea	Non_IBS	2.88105	3.79493e-05
d__Bacteria	p__Firmicutes	c__Clostridia	o__Lachnospirales	f__Lachnospiraceae	g__Eubacterium__xylanophilum_group	Non_IBS	2.36097	5.91486e-05
d__Bacteria	p__Firmicutes	c__Clostridia	o__Oscillospirales	f__Ruminococcaceae	g__Ruminococcus	Non_IBS	3.29557	6.77133e-05
d__Bacteria	p__Firmicutes	c__Clostridia	o__Lachnospirales	f__Lachnospiraceae	g__Lachnospira	Non_IBS	2.60593	9.21473e-05
d__Bacteria	p__Firmicutes	c__Bacilli	o__Erysipelotrichales	f__Erysipelotrichaceae	g__Faecalitalea	IBS_C	2.26958	0.000105692
d__Bacteria	p__Firmicutes	c__Clostridia	o__Lachnospirales	f__Lachnospiraceae	g__Frisingicoccus	IBS_C	2.41992	0.000168623
d__Bacteria	p__Firmicutes	c__Clostridia	o__Lachnospirales	f__Lachnospiraceae	g__Roseburia	Non_IBS	3.08702	0.000209968
d__Bacteria	p__Firmicutes	c__Clostridia	o__Lachnospirales	f__Lachnospiraceae	g___Ruminococcus__gauvreauii_group	Non_IBS	2.08717	0.00026891
d__Bacteria	p__Actinobacteriota	c__Actinobacteria	o__Corynebacteriales	f__Corynebacteriaceae	g__Corynebacterium	Non_IBS	2.32068	0.000300207
d__Bacteria	p__Firmicutes	c__Clostridia	o__Oscillospirales	f__Oscillospiraceae	g__Oscillospiraceae_UCG_003	Non_IBS	2.35575	0.000333813
d__Bacteria	p__Firmicutes	c__Clostridia	o__Lachnospirales	f__Lachnospiraceae	g__Lachnospiraceae_UCG_003	Non_IBS	2.12387	0.000487182
d__Bacteria	p__Firmicutes	c__Clostridia	o__Oscillospirales	f__Butyricicoccaceae	g__Butyricicoccus	Non_IBS	2.60424	0.000581766
d__Bacteria	p__Firmicutes	c__Clostridia	o__Oscillospirales	f__Ruminococcaceae	g__Subdoligranulum	Non_IBS	3.32481	0.000674227
d__Bacteria	p__Firmicutes	c__Clostridia	o__Lachnospirales	f__Lachnospiraceae	g___Eubacterium__hallii_group	Non_IBS	2.6153	0.000796164
d__Bacteria	p__Firmicutes	c__Clostridia	o__Oscillospirales	f__Ruminococcaceae	g__Incertae_Sedis	IBS_C	2.55768	0.000802928
d__Bacteria	p__Firmicutes	c__Clostridia	o__Lachnospirales	f__Lachnospiraceae	g__GCA_900066755	IBS_C	2.01128	0.000855347
d__Bacteria	p__Firmicutes	c__Clostridia	o__Oscillospirales	f__Ruminococcaceae	g__Negativibacillus	IBS_C	2.34776	0.00165277
d__Bacteria	p__Proteobacteria	c__Gammaproteobacteria	o__Enterobacterales	f__Enterobacteriaceae	g__Escherichia_Shigella	IBS_C	4.31283	0.00198005
d__Bacteria	p__Proteobacteria	c__Gammaproteobacteria	o__Burkholderiales	f__Comamonadaceae	g__Delftia	IBS_C	2.75502	0.00239055
d__Bacteria	p__Firmicutes	c__Clostridia	o__Peptostreptococcales_Tissierellales	f__Peptostreptococcales_Tissierellales	g__Finegoldia	IBS_C	2.54479	0.00313127
d__Bacteria	p__Firmicutes	c__Clostridia	o__Peptostreptococcales_Tissierellales	f__Anaerovoracaceae	g__Family_XIII_AD3011_group	IBS_C	2.22699	0.00332072
d__Bacteria	p__Firmicutes	c__Clostridia	o__Lachnospirales	f__Lachnospiraceae	g___Eubacterium__eligens_group	Non_IBS	2.76659	0.00348657
d__Bacteria	p__Firmicutes	c__Negativicutes	o__Veillonellales_Selenomonadales	f__Veillonellaceae	g__Veillonella	Non_IBS	3.03567	0.00361508
d__Bacteria	p__Firmicutes	c__Clostridia	o__Monoglobales	f__Monoglobaceae	g__Monoglobus	Non_IBS	2.33015	0.0060454
d__Bacteria	p__Firmicutes	c__Clostridia	o__Eubacteriales	f__Eubacteriaceae	g__Eubacterium	IBS_C	3.12868	0.00609432
d__Bacteria	p__Firmicutes	c__Clostridia	o__Clostridia	f__Hungateiclostridiaceae	g__Ruminiclostridium	IBS_C	2.60811	0.00620292
d__Bacteria	p__Firmicutes	c__Clostridia	o__Lachnospirales	f__Lachnospiraceae	g___Eubacterium__ruminantium_group	Non_IBS	2.52168	0.0063304
d__Bacteria	p__Firmicutes	c__Clostridia	o__Oscillospirales	f__Oscillospiraceae	g__Oscillospira	IBS_C	2.15894	0.00712912
d__Bacteria	p__Actinobacteriota	c__Actinobacteria	o__Bifidobacteriales	f__Bifidobacteriaceae	g__Bifidobacterium	Non_IBS	2.97328	0.00801947
d__Bacteria	p__Proteobacteria	c__Gammaproteobacteria	o__Aeromonadales	f__Succinivibrionaceae	g__Succinivibrio	Non_IBS	2.96931	0.0104597
d__Bacteria	p__Bacteroidota	c__Bacteroidia	o__Bacteroidales	f__Prevotellaceae	g__Prevotella	Non_IBS	4.0845	0.0114805
d__Bacteria	p__Bacteroidota	c__Bacteroidia	o__Bacteroidales	f__Barnesiellaceae	g__Barnesiella	IBS_C	3.00728	0.0168827
d__Bacteria	p__Firmicutes	c__Clostridia	o__Lachnospirales	f__Lachnospiraceae	g__Anaerosporobacter	Non_IBS	2.20591	0.0202463
d__Bacteria	p__Firmicutes	c__Clostridia	o__Oscillospirales	f__Oscillospirales	g__Hydrogenoanaerobacterium	IBS_C	2.36282	0.0248143
d__Bacteria	p__Verrucomicrobiota	c__Verrucomicrobiae	o__Verrucomicrobiales	f__Akkermansiaceae	g__Akkermansia	IBS_C	4.14258	0.0263749
d__Bacteria	p__Firmicutes	c__Clostridia	o__Christensenellales	f__Christensenellaceae	g__Christensenella	IBS_C	2.01241	0.0273378
d__Bacteria	p__Firmicutes	c__Incertae_Sedis	o__DTU014	f__DTU014	g__DTU014	IBS_C	2.92424	0.0275083
d__Bacteria	p__Proteobacteria	c__Gammaproteobacteria	o__Burkholderiales	f__Sutterellaceae	g__Sutterella	Non_IBS	2.7474	0.0284994
d__Bacteria	p__Bacteroidota	c__Bacteroidia	o__Bacteroidales	f__Tannerellaceae	g__Parabacteroides	IBS_C	3.41993	0.0321651
d__Bacteria	p__Firmicutes	c__Clostridia	o__Oscillospirales	f__Ruminococcaceae	g___Eubacterium__siraeum_group	Non_IBS	2.75495	0.0388308
d__Bacteria	p__Desulfobacterota	c__Desulfovibrionia	o__Desulfovibrionales	f__Desulfovibrionaceae	g__Desulfovibrio	IBS_C	2.46347	0.0405604
