# Supplementary material for: Gut microbiome signatures reflect different subtypes of irritable bowel syndrome
Source: Gut Microbes. 2022 Dec 27;15(1):2157697. doi: 10.1080/19490976.2022.2157697 (PMC9809927; doi:10.1080/19490976.2022.2157697)
Supplement: Supplemental Material [file KGMI_A_2157697_SM8569.zip › Supplementary Table 4.xlsx]

## Sheet: phylum
			group	LDA	p_value
d__Bacteria	p__Proteobacteria	5.54683	IBS_D	4.48069	0.014305
d__Bacteria	p__Campilobacterota	2.48872	Non_IBS	-2.47644	7.0806e-08
d__Bacteria	p__Actinobacteriota	4.2864	Non_IBS	-3.42231	1.0919e-05
d__Bacteria	p__Verrucomicrobiota	4.22019	Non_IBS	-3.43994	0.0132703
d__Bacteria	p__Firmicutes	5.57957	Non_IBS	-4.30785	0.00602867

## Sheet: class
			group	LDA	p_value
d__Bacteria	p__Verrucomicrobiota	c__Verrucomicrobiae	Non_IBS	3.50013	0.0269599
d__Bacteria	p__Verrucomicrobiota	c__Lentisphaeria	Non_IBS	2.36002	0.000188591
d__Bacteria	p__Firmicutes	c__Incertae_Sedis	Non_IBS	3.04756	0.00146966
d__Bacteria	p__Proteobacteria	c__Gammaproteobacteria	IBS_D	4.48671	0.0305775
d__Bacteria	p__Cyanobacteria	c__Cyanobacteriia	Non_IBS	2.64826	0.000512919
d__Bacteria	p__Actinobacteriota	c__Coriobacteriia	Non_IBS	2.24957	0.000933917
d__Bacteria	p__Firmicutes	c__Clostridia	Non_IBS	4.25943	0.00794755
d__Bacteria	p__Campilobacterota	c__Campylobacteria	Non_IBS	2.59633	7.0806e-08
d__Bacteria	p__Actinobacteriota	c__Actinobacteria	Non_IBS	3.39637	6.21133e-05

## Sheet: order
				group	LDA	p_value
d__Bacteria	p__Actinobacteriota	c__Coriobacteriia	o__Coriobacteriales	Non_IBS	2.24957	0.000933917
d__Bacteria	p__Verrucomicrobiota	c__Lentisphaeria	o__Victivallales	Non_IBS	2.76937	0.000188591
d__Bacteria	p__Verrucomicrobiota	c__Verrucomicrobiae	o__Verrucomicrobiales	Non_IBS	3.24074	0.0393847
d__Bacteria	p__Firmicutes	c__Bacilli	o__RF39	Non_IBS	2.47571	0.00571858
d__Bacteria	p__Firmicutes	c__Clostridia	o__Oscillospirales	Non_IBS	4.00965	0.00626165
d__Bacteria	p__Verrucomicrobiota	c__Verrucomicrobiae	o__Opitutales	Non_IBS	2.75348	5.20574e-07
d__Bacteria	p__Firmicutes	c__Bacilli	o__Izemoplasmatales	Non_IBS	2.45887	7.0931e-05
d__Bacteria	p__Proteobacteria	c__Gammaproteobacteria	o__Enterobacterales	IBS_D	4.5032	0.0013181
d__Bacteria	p__Firmicutes	c__Incertae_Sedis	o__DTU014	Non_IBS	3.3148	0.00146966
d__Bacteria	p__Firmicutes	c__Clostridia	o__Clostridia_vadinBB60_group	Non_IBS	2.71352	2.40638e-06
d__Bacteria	p__Firmicutes	c__Clostridia	o__Clostridia_UCG_014	Non_IBS	3.40207	0.000338941
d__Bacteria	p__Firmicutes	c__Clostridia	o__Christensenellales	Non_IBS	3.40385	3.6317e-06
d__Bacteria	p__Cyanobacteria	c__Cyanobacteriia	o__Chloroplast	Non_IBS	2.49997	0.000512919
d__Bacteria	p__Proteobacteria	c__Alphaproteobacteria	o__Caulobacterales	IBS_D	2.6644	0.0461646
d__Bacteria	p__Campilobacterota	c__Campylobacteria	o__Campylobacterales	Non_IBS	2.57243	7.0806e-08
d__Bacteria	p__Proteobacteria	c__Gammaproteobacteria	o__Burkholderiales	Non_IBS	3.25289	4.79971e-08
d__Bacteria	p__Actinobacteriota	c__Actinobacteria	o__Bifidobacteriales	Non_IBS	2.99417	0.000370662

## Sheet: family
					group	LDA	p_value
d__Bacteria	p__Verrucomicrobiota	c__Lentisphaeria	o__Victivallales	f__Victivallaceae	Non_IBS	2.77092	0.00101864
d__Bacteria	p__Verrucomicrobiota	c__Lentisphaeria	o__Victivallales	f__vadinBE97	Non_IBS	3.03841	0.000539626
d__Bacteria	p__Firmicutes	c__Clostridia	o__Oscillospirales	f__UCG_010	Non_IBS	2.65006	1.82881e-05
d__Bacteria	p__Proteobacteria	c__Gammaproteobacteria	o__Burkholderiales	f__Sutterellaceae	Non_IBS	2.81504	2.74992e-07
d__Bacteria	p__Firmicutes	c__Clostridia	o__Oscillospirales	f__Ruminococcaceae	Non_IBS	3.80591	0.0109067
d__Bacteria	p__Bacteroidota	c__Bacteroidia	o__Bacteroidales	f__Rikenellaceae	Non_IBS	3.44489	0.00194799
d__Bacteria	p__Proteobacteria	c__Gammaproteobacteria	o__Burkholderiales	f__Rhodocyclaceae	Non_IBS	3.15464	0.0198265
d__Bacteria	p__Firmicutes	c__Bacilli	o__RF39	f__RF39	Non_IBS	2.47985	0.00571858
d__Bacteria	p__Verrucomicrobiota	c__Verrucomicrobiae	o__Opitutales	f__Puniceicoccaceae	Non_IBS	2.67905	5.20574e-07
d__Bacteria	p__Bacteroidota	c__Bacteroidia	o__Bacteroidales	f__Prevotellaceae	Non_IBS	3.86515	2.61837e-06
d__Bacteria	p__Bacteroidota	c__Bacteroidia	o__Bacteroidales	f__Porphyromonadaceae	Non_IBS	2.24141	0.0257486
d__Bacteria	p__Firmicutes	c__Clostridia	o__Peptostreptococcales_Tissierellales	f__Peptostreptococcales_Tissierellales	Non_IBS	3.00492	0.0265554
d__Bacteria	p__Proteobacteria	c__Gammaproteobacteria	o__Burkholderiales	f__Oxalobacteraceae	Non_IBS	2.3589	0.003077
d__Bacteria	p__Firmicutes	c__Clostridia	o__Oscillospirales	f__Oscillospirales	Non_IBS	2.74916	0.0134041
d__Bacteria	p__Firmicutes	c__Clostridia	o__Oscillospirales	f__Oscillospiraceae	Non_IBS	3.56414	0.00516901
d__Bacteria	p__Bacteroidota	c__Bacteroidia	o__Bacteroidales	f__Muribaculaceae	Non_IBS	2.72912	0.0103823
d__Bacteria	p__Bacteroidota	c__Bacteroidia	o__Bacteroidales	f__Marinifilaceae	Non_IBS	2.61934	0.00027205
d__Bacteria	p__Firmicutes	c__Bacilli	o__Izemoplasmatales	f__Izemoplasmatales	Non_IBS	2.46361	7.0931e-05
d__Bacteria	p__Bacteroidota	c__Bacteroidia	o__Flavobacteriales	f__Flavobacteriaceae	Non_IBS	2.47091	0.011584
d__Bacteria	p__Proteobacteria	c__Gammaproteobacteria	o__Enterobacterales	f__Enterobacteriaceae	IBS_D	4.40525	0.00519918
d__Bacteria	p__Firmicutes	c__Incertae_Sedis	o__DTU014	f__DTU014	Non_IBS	3.09601	0.00146966
d__Bacteria	p__Firmicutes	c__Clostridia	o__Lachnospirales	f__Defluviitaleaceae	IBS_D	2.49621	0.00408509
d__Bacteria	p__Firmicutes	c__Clostridia	o__Clostridia_vadinBB60_group	f__Clostridia_vadinBB60_group	Non_IBS	2.71717	2.40638e-06
d__Bacteria	p__Firmicutes	c__Clostridia	o__Clostridia_UCG_014	f__Clostridia_UCG_014	Non_IBS	3.40207	0.000338941
d__Bacteria	p__Firmicutes	c__Clostridia	o__Christensenellales	f__Christensenellaceae	Non_IBS	3.40385	3.6317e-06
d__Bacteria	p__Cyanobacteria	c__Cyanobacteriia	o__Chloroplast	f__Chloroplast	Non_IBS	2.64829	0.000512919
d__Bacteria	p__Proteobacteria	c__Alphaproteobacteria	o__Caulobacterales	f__Caulobacteraceae	IBS_D	2.64664	0.0461646
d__Bacteria	p__Campilobacterota	c__Campylobacteria	o__Campylobacterales	f__Campylobacteraceae	Non_IBS	2.38996	7.0806e-08
d__Bacteria	p__Actinobacteriota	c__Actinobacteria	o__Bifidobacteriales	f__Bifidobacteriaceae	Non_IBS	2.99417	0.000370662
d__Bacteria	p__Bacteroidota	c__Bacteroidia	o__Bacteroidales	f__Barnesiellaceae	Non_IBS	2.73298	0.00315523
d__Bacteria	p__Proteobacteria	c__Gammaproteobacteria	o__Burkholderiales	f__Alcaligenaceae	Non_IBS	2.10147	0.0335028
d__Bacteria	p__Verrucomicrobiota	c__Verrucomicrobiae	o__Verrucomicrobiales	f__Akkermansiaceae	Non_IBS	3.24074	0.0393847

## Sheet: genus
						group	LDA	p_value
d__Bacteria	p__Verrucomicrobiota	c__Lentisphaeria	o__Victivallales	f__Victivallaceae	g__Victivallis	Non_IBS	2.53968	0.00101864
d__Bacteria	p__Firmicutes	c__Negativicutes	o__Veillonellales_Selenomonadales	f__Veillonellaceae	g__Veillonella	Non_IBS	2.90053	0.013939
d__Bacteria	p__Actinobacteriota	c__Actinobacteria	o__Actinomycetales	f__Actinomycetaceae	g__Varibaculum	Non_IBS	2.16988	0.00270013
d__Bacteria	p__Verrucomicrobiota	c__Lentisphaeria	o__Victivallales	f__vadinBE97	g__vadinBE97	Non_IBS	2.8345	0.000539626
d__Bacteria	p__Firmicutes	c__Clostridia	o__Oscillospirales	f__UCG_010	g__UCG_010	Non_IBS	2.64436	1.82881e-05
d__Bacteria	p__Firmicutes	c__Clostridia	o__Oscillospirales	f__Oscillospiraceae	g__UCG_005	Non_IBS	3.06103	6.95158e-06
d__Bacteria	p__Firmicutes	c__Clostridia	o__Oscillospirales	f__Oscillospiraceae	g__UCG_003	Non_IBS	2.22773	0.0140958
d__Bacteria	p__Firmicutes	c__Clostridia	o__Oscillospirales	f__Oscillospiraceae	g__UCG_002	Non_IBS	3.3641	0.0048345
d__Bacteria	p__Proteobacteria	c__Gammaproteobacteria	o__Burkholderiales	f__Sutterellaceae	g__Sutterella	Non_IBS	2.82764	2.87775e-06
d__Bacteria	p__Firmicutes	c__Clostridia	o__Oscillospirales	f__Ruminococcaceae	g__Ruminococcus	Non_IBS	3.1154	0.000251175
d__Bacteria	p__Firmicutes	c__Bacilli	o__RF39	f__RF39	g__RF39	Non_IBS	2.47802	0.00571858
d__Bacteria	p__Bacteroidota	c__Bacteroidia	o__Bacteroidales	f__Prevotellaceae	g__Prevotella	Non_IBS	3.78981	4.8902e-07
d__Bacteria	p__Bacteroidota	c__Bacteroidia	o__Bacteroidales	f__Porphyromonadaceae	g__Porphyromonas	Non_IBS	2.22833	0.0257486
d__Bacteria	p__Firmicutes	c__Clostridia	o__Peptostreptococcales_Tissierellales	f__Peptostreptococcales_Tissierellales	g__Peptoniphilus	Non_IBS	2.54473	0.0201613
d__Bacteria	p__Proteobacteria	c__Gammaproteobacteria	o__Burkholderiales	f__Sutterellaceae	g__Parasutterella	Non_IBS	2.21763	0.0148542
d__Bacteria	p__Proteobacteria	c__Gammaproteobacteria	o__Burkholderiales	f__Oxalobacteraceae	g__Oxalobacter	Non_IBS	2.32627	0.020446
d__Bacteria	p__Bacteroidota	c__Bacteroidia	o__Bacteroidales	f__Marinifilaceae	g__Odoribacter	Non_IBS	2.51944	0.000362901
d__Bacteria	p__Firmicutes	c__Clostridia	o__Oscillospirales	f__Oscillospiraceae	g__NK4A214_group	Non_IBS	2.54931	1.16786e-05
d__Bacteria	p__Bacteroidota	c__Bacteroidia	o__Bacteroidales	f__Muribaculaceae	g__Muribaculaceae	Non_IBS	2.71824	0.0103823
d__Bacteria	p__Firmicutes	c__Clostridia	o__Lachnospirales	f__Lachnospiraceae	g__Lachnospiraceae_UCG_003	Non_IBS	2.15507	0.00851702
d__Bacteria	p__Firmicutes	c__Clostridia	o__Lachnospirales	f__Lachnospiraceae	g__Lachnospiraceae_ND3007_group	Non_IBS	2.59473	5.39679e-05
d__Bacteria	p__Firmicutes	c__Bacilli	o__Izemoplasmatales	f__Izemoplasmatales	g__Izemoplasmatales	Non_IBS	2.40122	7.0931e-05
d__Bacteria	p__Firmicutes	c__Clostridia	o__Oscillospirales	f__Oscillospirales	g__Hydrogenoanaerobacterium	Non_IBS	2.794	0.0134041
d__Bacteria	p__Firmicutes	c__Clostridia	o__Peptostreptococcales_Tissierellales	f__Peptostreptococcales_Tissierellales	g__Fenollaria	Non_IBS	2.47779	0.000203252
d__Bacteria	p__Firmicutes	c__Clostridia	o__Peptostreptococcales_Tissierellales	f__Anaerovoracaceae	g__Family_XIII_AD3011_group	Non_IBS	2.05939	0.0178
d__Bacteria	p__Firmicutes	c__Clostridia	o__Oscillospirales	f__Ruminococcaceae	g__Faecalibacterium	Non_IBS	3.70039	0.00560082
d__Bacteria	p__Firmicutes	c__Bacilli	o__Erysipelotrichales	f__Erysipelatoclostridiaceae	g__Erysipelotrichaceae_UCG_003	Non_IBS	2.46613	0.0384078
d__Bacteria	p__Firmicutes	c__Incertae_Sedis	o__DTU014	f__DTU014	g__DTU014	Non_IBS	3.4735	0.00146966
d__Bacteria	p__Desulfobacterota	c__Desulfovibrionia	o__Desulfovibrionales	f__Desulfovibrionaceae	g__Desulfovibrio	Non_IBS	2.04422	0.0146049
d__Bacteria	p__Proteobacteria	c__Gammaproteobacteria	o__Burkholderiales	f__Rhodocyclaceae	g__Dechloromonas	Non_IBS	3.13796	0.0198265
d__Bacteria	p__Firmicutes	c__Clostridia	o__Lachnospirales	f__Lachnospiraceae	g__Coprococcus	Non_IBS	2.53827	0.0217614
d__Bacteria	p__Firmicutes	c__Clostridia	o__Clostridia_vadinBB60_group	f__Clostridia_vadinBB60_group	g__Clostridia_vadinBB60_group	Non_IBS	2.71064	2.40638e-06
d__Bacteria	p__Firmicutes	c__Clostridia	o__Clostridia_UCG_014	f__Clostridia_UCG_014	g__Clostridia_UCG_014	Non_IBS	3.40207	0.000338941
d__Bacteria	p__Firmicutes	c__Clostridia	o__Christensenellales	f__Christensenellaceae	g__Christensenellaceae_R_7_group	Non_IBS	3.41365	2.29995e-06
d__Bacteria	p__Cyanobacteria	c__Cyanobacteriia	o__Chloroplast	f__Chloroplast	g__Chloroplast	Non_IBS	2.36184	0.000512919
d__Bacteria	p__Campilobacterota	c__Campylobacteria	o__Campylobacterales	f__Campylobacteraceae	g__Campylobacter	Non_IBS	2.5411	7.0806e-08
d__Bacteria	p__Firmicutes	c__Clostridia	o__Lachnospirales	f__Lachnospiraceae	g__Butyrivibrio	Non_IBS	2.5353	0.000222042
d__Bacteria	p__Bacteroidota	c__Bacteroidia	o__Bacteroidales	f__Marinifilaceae	g__Butyricimonas	Non_IBS	2.13065	0.00873134
d__Bacteria	p__Actinobacteriota	c__Actinobacteria	o__Bifidobacteriales	f__Bifidobacteriaceae	g__Bifidobacterium	Non_IBS	2.99417	0.000370662
d__Bacteria	p__Bacteroidota	c__Bacteroidia	o__Bacteroidales	f__Barnesiellaceae	g__Barnesiella	Non_IBS	2.72449	0.00101279
d__Bacteria	p__Firmicutes	c__Clostridia	o__Lachnospirales	f__Lachnospiraceae	g__Anaerostipes	Non_IBS	2.55496	0.0105902
d__Bacteria	p__Bacteroidota	c__Bacteroidia	o__Bacteroidales	f__Rikenellaceae	g__Alistipes	Non_IBS	3.44206	0.00216382
d__Bacteria	p__Verrucomicrobiota	c__Verrucomicrobiae	o__Verrucomicrobiales	f__Akkermansiaceae	g__Akkermansia	Non_IBS	3.24074	0.0393847
d__Bacteria	p__Proteobacteria	c__Gammaproteobacteria	o__Burkholderiales	f__Alcaligenaceae	g__Achromobacter	Non_IBS	2.03934	0.0378864
d__Bacteria	p__Firmicutes	c__Clostridia	o__Lachnospirales	f__Lachnospiraceae	g___Eubacterium__xylanophilum_group	Non_IBS	2.1176	0.0030913
d__Bacteria	p__Firmicutes	c__Clostridia	o__Oscillospirales	f__Ruminococcaceae	g___Eubacterium__siraeum_group	Non_IBS	2.79611	0.000282417
d__Bacteria	p__Firmicutes	c__Clostridia	o__Lachnospirales	f__Lachnospiraceae	g___Eubacterium__ruminantium_group	Non_IBS	2.90958	1.50375e-05
d__Bacteria	p__Firmicutes	c__Clostridia	o__Oscillospirales	f__Ruminococcaceae	g__Subdoligranulum	IBS_D	2.7234	0.0393808
d__Bacteria	p__Proteobacteria	c__Gammaproteobacteria	o__Pasteurellales	f__Pasteurellaceae	g__Haemophilus	IBS_D	2.65229	0.046453
d__Bacteria	p__Firmicutes	c__Clostridia	o__Oscillospirales	f__Oscillospiraceae	g__Flavonifractor	IBS_D	2.1066	0.0224525
d__Bacteria	p__Proteobacteria	c__Gammaproteobacteria	o__Enterobacterales	f__Enterobacteriaceae	g__Escherichia_Shigella	IBS_D	4.32452	0.0109852
d__Bacteria	p__Firmicutes	c__Clostridia	o__Lachnospirales	f__Lachnospiraceae	g__Dorea	IBS_D	2.30668	0.0468155
d__Bacteria	p__Firmicutes	c__Clostridia	o__Lachnospirales	f__Defluviitaleaceae	g__Defluviitaleaceae_UCG_011	IBS_D	2.47923	0.00408509
d__Bacteria	p__Proteobacteria	c__Alphaproteobacteria	o__Caulobacterales	f__Caulobacteraceae	g__Brevundimonas	IBS_D	2.61527	0.0461646
d__Bacteria	p__Firmicutes	c__Clostridia	o__Lachnospirales	f__Lachnospiraceae	g___Ruminococcus__gnavus_group	IBS_D	2.53436	0.0391954
d__Bacteria	p__Firmicutes	c__Clostridia	o__Lachnospirales	f__Lachnospiraceae	g___Eubacterium__hallii_group	IBS_D	2.35013	0.0331955
