# Supplementary material for: Gut microbiome signatures reflect different subtypes of irritable bowel syndrome
Source: Gut Microbes. 2022 Dec 27;15(1):2157697. doi: 10.1080/19490976.2022.2157697 (PMC9809927; doi:10.1080/19490976.2022.2157697)
Supplement: Supplemental Material [file KGMI_A_2157697_SM8569.zip › Supplementary Table 5.xlsx]

## Sheet: phylum
		group	LDA	p_value
d__Bacteria	p__Proteobacteria	IBS_U	4.56475	1.24358e-05
d__Bacteria	p__Campilobacterota	Non_IBS	-2.29878	0.00021923
d__Bacteria	p__Verrucomicrobiota	Non_IBS	-3.16684	0.0358116
d__Bacteria	p__Actinobacteriota	Non_IBS	-3.36118	1.18187e-08
d__Bacteria	p__Firmicutes	Non_IBS	-4.40321	3.83287e-05

## Sheet: class
			group	LDA	p_value
d__Bacteria	p__Verrucomicrobiota	c__Verrucomicrobiae	Non_IBS	3.21912	0.0472572
d__Bacteria	p__Firmicutes	c__Bacilli	Non_IBS	3.57884	0.0049332
d__Bacteria	p__Proteobacteria	c__Gammaproteobacteria	IBS_U	4.58042	1.52481e-06
d__Bacteria	p__Actinobacteriota	c__Coriobacteriia	Non_IBS	2.50038	3.07704e-07
d__Bacteria	p__Firmicutes	c__Clostridia	Non_IBS	4.33117	0.000253615
d__Bacteria	p__Campilobacterota	c__Campylobacteria	Non_IBS	2.39363	0.00021923
d__Bacteria	p__Actinobacteriota	c__Actinobacteria	Non_IBS	3.30353	7.72516e-06
d__Bacteria	p__Firmicutes	__	Non_IBS	2.91068	0.00890377

## Sheet: order
				group	LDA	p_value
d__Bacteria	p__Proteobacteria	c__Gammaproteobacteria	o__Xanthomonadales	IBS_U	2.74677	0.0357245
d__Bacteria	p__Verrucomicrobiota	c__Verrucomicrobiae	o__Verrucomicrobiales	Non_IBS	3.17668	0.0489546
d__Bacteria	p__Proteobacteria	c__Gammaproteobacteria	o__Pseudomonadales	IBS_U	3.54211	0.00710318
d__Bacteria	p__Firmicutes	c__Clostridia	o__Peptostreptococcales_Tissierellales	Non_IBS	3.31144	0.00146581
d__Bacteria	p__Firmicutes	c__Clostridia	o__Oscillospirales	Non_IBS	3.87955	0.0073331
d__Bacteria	p__Verrucomicrobiota	c__Verrucomicrobiae	o__Opitutales	Non_IBS	2.35162	0.00600672
d__Bacteria	p__Firmicutes	c__Clostridia	o__Lachnospirales	Non_IBS	4.03096	0.000201241
d__Bacteria	p__Firmicutes	c__Bacilli	o__Erysipelotrichales	Non_IBS	3.12759	4.43119e-08
d__Bacteria	p__Proteobacteria	c__Gammaproteobacteria	o__Enterobacterales	IBS_U	4.54038	2.5896e-07
d__Bacteria	p__Actinobacteriota	c__Coriobacteriia	o__Coriobacteriales	Non_IBS	2.50038	3.07704e-07
d__Bacteria	p__Campilobacterota	c__Campylobacteria	o__Campylobacterales	Non_IBS	2.33514	0.00021923
d__Bacteria	p__Actinobacteriota	c__Actinobacteria	o__Bifidobacteriales	Non_IBS	3.06843	3.99374e-05
d__Bacteria	p__Firmicutes	c__Bacilli	o__Bacillales	Non_IBS	3.01684	0.0272159
d__Bacteria	p__Actinobacteriota	c__Actinobacteria	o__Actinomycetales	Non_IBS	2.61266	0.00507791
d__Bacteria	p__Firmicutes	__	__	Non_IBS	2.90386	0.00890377

## Sheet: family
					group	LDA	p_value
d__Bacteria	p__Proteobacteria	c__Gammaproteobacteria	o__Xanthomonadales	f__Xanthomonadaceae	IBS_U	2.77769	0.0357245
d__Bacteria	p__Verrucomicrobiota	c__Lentisphaeria	o__Victivallales	f__vadinBE97	Non_IBS	2.39891	0.0329409
d__Bacteria	p__Actinobacteriota	c__Coriobacteriia	o__Coriobacteriales	f__uncultured	Non_IBS	2.67417	0.00122117
d__Bacteria	p__Proteobacteria	c__Gammaproteobacteria	o__Burkholderiales	f__Sutterellaceae	Non_IBS	2.78601	0.0286141
d__Bacteria	p__Firmicutes	c__Clostridia	o__Oscillospirales	f__Ruminococcaceae	Non_IBS	3.8721	0.000322553
d__Bacteria	p__Verrucomicrobiota	c__Verrucomicrobiae	o__Opitutales	f__Puniceicoccaceae	Non_IBS	2.49426	0.00600672
d__Bacteria	p__Proteobacteria	c__Gammaproteobacteria	o__Pseudomonadales	f__Pseudomonadaceae	IBS_U	3.36555	0.0467006
d__Bacteria	p__Bacteroidota	c__Bacteroidia	o__Bacteroidales	f__Prevotellaceae	Non_IBS	3.71648	0.033789
d__Bacteria	p__Firmicutes	c__Clostridia	o__Peptostreptococcales_Tissierellales	f__Peptostreptococcales_Tissierellales	Non_IBS	2.93791	0.0411258
d__Bacteria	p__Firmicutes	c__Clostridia	o__Peptostreptococcales_Tissierellales	f__Peptostreptococcaceae	Non_IBS	3.06157	0.0485696
d__Bacteria	p__Proteobacteria	c__Gammaproteobacteria	o__Pseudomonadales	f__Moraxellaceae	IBS_U	3.19639	0.0479794
d__Bacteria	p__Firmicutes	c__Clostridia	o__Lachnospirales	f__Lachnospiraceae	Non_IBS	4.03133	0.000200133
d__Bacteria	p__Firmicutes	c__Bacilli	o__Staphylococcales	f__Gemellaceae	Non_IBS	2.47316	0.015681
d__Bacteria	p__Firmicutes	c__Bacilli	o__Erysipelotrichales	f__Erysipelotrichaceae	Non_IBS	2.65954	0.0257942
d__Bacteria	p__Firmicutes	c__Bacilli	o__Erysipelotrichales	f__Erysipelatoclostridiaceae	Non_IBS	2.94931	1.26464e-06
d__Bacteria	p__Firmicutes	c__Bacilli	o__Lactobacillales	f__Enterococcaceae	Non_IBS	2.40007	0.000836858
d__Bacteria	p__Proteobacteria	c__Gammaproteobacteria	o__Enterobacterales	f__Enterobacteriaceae	IBS_U	4.5198	2.79385e-07
d__Bacteria	p__Actinobacteriota	c__Coriobacteriia	o__Coriobacteriales	f__Coriobacteriaceae	Non_IBS	2.2857	6.34251e-06
d__Bacteria	p__Campilobacterota	c__Campylobacteria	o__Campylobacterales	f__Campylobacteraceae	Non_IBS	2.32552	0.00021923
d__Bacteria	p__Actinobacteriota	c__Actinobacteria	o__Bifidobacteriales	f__Bifidobacteriaceae	Non_IBS	3.06843	3.99374e-05
d__Bacteria	p__Verrucomicrobiota	c__Verrucomicrobiae	o__Verrucomicrobiales	f__Akkermansiaceae	Non_IBS	3.17668	0.0489546
d__Bacteria	p__Actinobacteriota	c__Actinobacteria	o__Actinomycetales	f__Actinomycetaceae	Non_IBS	2.60731	0.00507791
d__Bacteria	p__Bacteroidota	c__Bacteroidia	o__Bacteroidales	__	Non_IBS	2.50468	0.0184789
d__Bacteria	p__Firmicutes	__	__	__	Non_IBS	3.02797	0.00890377

## Sheet: genus
						group	LDA	p_value
d__Bacteria	p__Actinobacteriota	c__Actinobacteria	o__Actinomycetales	f__Actinomycetaceae	g__Varibaculum	Non_IBS	2.05296	0.0391346
d__Bacteria	p__Actinobacteriota	c__Actinobacteria	o__Bifidobacteriales	f__Bifidobacteriaceae	g__Bifidobacterium	Non_IBS	3.06843	3.99374e-05
d__Bacteria	p__Actinobacteriota	c__Coriobacteriia	o__Coriobacteriales	f__Coriobacteriaceae	g__Collinsella	Non_IBS	2.2857	6.34251e-06
d__Bacteria	p__Bacteroidota	c__Bacteroidia	o__Bacteroidales	f__Prevotellaceae	g__Prevotella	Non_IBS	3.73595	0.000340107
d__Bacteria	p__Campilobacterota	c__Campylobacteria	o__Campylobacterales	f__Campylobacteraceae	g__Campylobacter	Non_IBS	2.0923	0.00021923
d__Bacteria	p__Firmicutes	c__Bacilli	o__Erysipelotrichales	f__Erysipelatoclostridiaceae	g__Catenibacterium	Non_IBS	2.4724	0.0194304
d__Bacteria	p__Firmicutes	c__Bacilli	o__Erysipelotrichales	f__Erysipelatoclostridiaceae	g__Erysipelotrichaceae_UCG_003	Non_IBS	2.73605	0.00264167
d__Bacteria	p__Firmicutes	c__Bacilli	o__Erysipelotrichales	f__Erysipelotrichaceae	g__Holdemanella	Non_IBS	2.42776	0.0260653
d__Bacteria	p__Firmicutes	c__Bacilli	o__Erysipelotrichales	f__Erysipelotrichaceae	g__Turicibacter	Non_IBS	2.161	0.0270181
d__Bacteria	p__Firmicutes	c__Bacilli	o__Lactobacillales	f__Enterococcaceae	g__Enterococcus	Non_IBS	2.43116	0.000836858
d__Bacteria	p__Firmicutes	c__Bacilli	o__Staphylococcales	f__Gemellaceae	g__Gemella	Non_IBS	2.49416	0.015681
d__Bacteria	p__Firmicutes	c__Clostridia	o__Lachnospirales	f__Lachnospiraceae	g___Eubacterium__hallii_group	Non_IBS	2.43174	0.0168678
d__Bacteria	p__Firmicutes	c__Clostridia	o__Lachnospirales	f__Lachnospiraceae	g___Eubacterium__ruminantium_group	Non_IBS	2.87011	0.00336705
d__Bacteria	p__Firmicutes	c__Clostridia	o__Lachnospirales	f__Lachnospiraceae	g___Ruminococcus__torques_group	IBS_U	2.46314	0.0172007
d__Bacteria	p__Firmicutes	c__Clostridia	o__Lachnospirales	f__Lachnospiraceae	g__Agathobacter	Non_IBS	3.505	0.0008704
d__Bacteria	p__Firmicutes	c__Clostridia	o__Lachnospirales	f__Lachnospiraceae	g__Anaerostipes	Non_IBS	2.91414	2.42801e-06
d__Bacteria	p__Firmicutes	c__Clostridia	o__Lachnospirales	f__Lachnospiraceae	g__Blautia	Non_IBS	3.23969	0.00638477
d__Bacteria	p__Firmicutes	c__Clostridia	o__Lachnospirales	f__Lachnospiraceae	g__Dorea	Non_IBS	2.63797	0.00228618
d__Bacteria	p__Firmicutes	c__Clostridia	o__Lachnospirales	f__Lachnospiraceae	g__Fusicatenibacter	Non_IBS	2.80972	0.00475335
d__Bacteria	p__Firmicutes	c__Clostridia	o__Lachnospirales	f__Lachnospiraceae	g__Lachnospiraceae_UCG_004	Non_IBS	2.186	0.0155179
d__Bacteria	p__Firmicutes	c__Clostridia	o__Oscillospirales	f__Ruminococcaceae	g__Faecalibacterium	Non_IBS	3.69787	0.000750318
d__Bacteria	p__Firmicutes	c__Clostridia	o__Oscillospirales	f__Ruminococcaceae	g__Ruminococcus	Non_IBS	2.79887	2.76002e-05
d__Bacteria	p__Firmicutes	c__Clostridia	o__Oscillospirales	f__Ruminococcaceae	g__Subdoligranulum	Non_IBS	2.93149	0.0110681
d__Bacteria	p__Firmicutes	c__Clostridia	o__Peptostreptococcales_Tissierellales	f__Peptostreptococcales_Tissierellales	g__Fenollaria	Non_IBS	2.54258	0.0456333
d__Bacteria	p__Firmicutes	c__Clostridia	o__Peptostreptococcales_Tissierellales	f__Peptostreptococcales_Tissierellales	g__Finegoldia	Non_IBS	2.17125	0.00746589
d__Bacteria	p__Firmicutes	c__Clostridia	o__Peptostreptococcales_Tissierellales	f__Peptostreptococcales_Tissierellales	g__Peptoniphilus	Non_IBS	2.26664	0.00999965
d__Bacteria	p__Firmicutes	c__Negativicutes	o__Acidaminococcales	f__Acidaminococcaceae	g__Succiniclasticum	IBS_U	2.03342	0.0246103
d__Bacteria	p__Proteobacteria	c__Gammaproteobacteria	o__Burkholderiales	f__Sutterellaceae	g__Sutterella	Non_IBS	2.82973	0.00171906
d__Bacteria	p__Proteobacteria	c__Gammaproteobacteria	o__Enterobacterales	f__Enterobacteriaceae	g__Escherichia_Shigella	IBS_U	4.45535	2.65703e-07
d__Bacteria	p__Proteobacteria	c__Gammaproteobacteria	o__Pseudomonadales	f__Pseudomonadaceae	g__Pseudomonas	IBS_U	3.40341	0.0467006
d__Bacteria	p__Verrucomicrobiota	c__Lentisphaeria	o__Victivallales	f__vadinBE97	g__vadinBE97	Non_IBS	2.41227	0.0329409
