# Supplementary material for: Gut microbiome signatures reflect different subtypes of irritable bowel syndrome
Source: Gut Microbes. 2022 Dec 27;15(1):2157697. doi: 10.1080/19490976.2022.2157697 (PMC9809927; doi:10.1080/19490976.2022.2157697)
Supplement: Supplemental Material [file KGMI_A_2157697_SM8569.zip › Supplementary Table 6.xlsx]

## Sheet: ibs_related_genus
number	genus	increased_in_ibs_d	decreased_in_ibs_d	increased_in_ibs_u	decreased_in_u	increased_in_ibs_c	decreased_in_ibs_c
1	g__Sutterella	no	yes	no	yes	no	yes
2	g__Subdoligranulum	yes	no	no	yes	no	yes
3	g__Ruminococcus	no	yes	no	yes	no	yes
4	g__Prevotella	no	yes	no	yes	no	yes
5	g__Faecalibacterium	no	yes	no	yes	no	yes
6	g__Erysipelotrichaceae_UCG_003	no	yes	no	yes	no	yes
7	g__Dorea	yes	no	no	yes	no	yes
8	g__Bifidobacterium	no	yes	no	yes	no	yes
9	g__Anaerostipes	no	yes	no	yes	no	yes
10	g__Eubacterium__ruminantium_group	no	yes	no	yes	no	yes
11	g__Eubacterium__hallii_group	yes	no	no	yes	no	yes
12	g__Escherichia_Shigella	yes	no	yes	no	yes	no
13	g__Akkermansia	no	yes	no	no	yes	no
14	g__Varibaculum	no	yes	no	yes	no	no
15	g__Victivallales_vadinBE97	no	yes	no	yes	no	no
16	g__Peptoniphilus	no	yes	no	yes	no	no
17	g__Fenollaria	no	yes	no	yes	no	no
18	g__Campylobacter	no	yes	no	yes	no	no
19	g__Coprococcus	no	yes	no	no	no	yes
20	g__Veillonella	no	yes	no	no	no	yes
21	g__Oscillospiraceae_UCG_003	no	yes	no	no	no	yes
22	g__Lachnospiraceae_UCG_003	no	yes	no	no	no	yes
23	g__Lachnospiraceae_ND3007_group	no	yes	no	no	no	yes
24	g__Haemophilus	yes	no	no	no	no	yes
25	g__Eubacterium__xylanophilum_group	no	yes	no	no	no	yes
26	g__Eubacterium__siraeum_group	no	yes	no	no	no	yes
27	g__Hydrogenoanaerobacterium	no	yes	no	no	yes	no
28	g__Flavonifractor	yes	no	no	no	yes	no
29	g__Family_XIII_AD3011_group	no	yes	no	no	yes	no
30	g__Incertae Sedis DTU014	no	yes	no	no	yes	no
31	g__Desulfovibrio	no	yes	no	no	yes	no
32	g__Barnesiella	no	yes	no	no	yes	no
33	g__Lachnospiraceae_UCG_004	no	no	no	yes	no	yes
34	g__Fusicatenibacter	no	no	no	yes	no	yes
35	g__Blautia	no	no	no	yes	no	yes
36	g__Agathobacter	no	no	no	yes	no	yes
37	g__Finegoldia	no	no	no	yes	yes	no
38	g__Victivallis	no	yes	no	no	no	no
39	g__Oscillospiraceae_UCG_010	no	yes	no	no	no	no
40	g__Oscillospiraceae_UCG_005	no	yes	no	no	no	no
41	g__Oscillospiraceae_UCG_002	no	yes	no	no	no	no
42	g__Bacilli_RF39	no	yes	no	no	no	no
43	g__Porphyromonas	no	yes	no	no	no	no
44	g__Parasutterella	no	yes	no	no	no	no
45	g__Oxalobacter	no	yes	no	no	no	no
46	g__Odoribacter	no	yes	no	no	no	no
47	g__Oscillospiraceae_NK4A214_group	no	yes	no	no	no	no
48	g__Muribaculaceae	no	yes	no	no	no	no
49	g__Izemoplasmatales	no	yes	no	no	no	no
50	g__Dechloromonas	no	yes	no	no	no	no
51	g__Clostridia_vadinBB60_group	no	yes	no	no	no	no
52	g__Clostridia_UCG_014	no	yes	no	no	no	no
53	g__Christensenellaceae_R_7_group	no	yes	no	no	no	no
54	g__Butyrivibrio	no	yes	no	no	no	no
55	g__Butyricimonas	no	yes	no	no	no	no
56	g__Alistipes	no	yes	no	no	no	no
57	g__Achromobacter	no	yes	no	no	no	no
58	g__Defluviitaleaceae_UCG_011	yes	no	no	no	no	no
59	g__Brevundimonas	yes	no	no	no	no	no
60	g__Ruminococcus__gnavus_group	yes	no	no	no	no	no
61	g__Turicibacter	no	no	no	yes	no	no
62	g__Holdemanella	no	no	no	yes	no	no
63	g__Gemella	no	no	no	yes	no	no
64	g__Enterococcus	no	no	no	yes	no	no
65	g__Collinsella	no	no	no	yes	no	no
66	g__Catenibacterium	no	no	no	yes	no	no
67	g__Succiniclasticum	no	no	yes	no	no	no
68	g__Pseudomonas	no	no	yes	no	no	no
69	g__Ruminococcus__torques_group	no	no	yes	no	no	no
70	g__Succinivibrio	no	no	no	no	no	yes
71	g__Roseburia	no	no	no	no	no	yes
72	g__Monoglobus	no	no	no	no	no	yes
73	g__Lachnospiraceae_UCG_001	no	no	no	no	no	yes
74	g__Lachnospiraceae_NK4A136_group	no	no	no	no	no	yes
75	g__Lachnospiraceae_FCS020_group	no	no	no	no	no	yes
76	g__Lachnospira	no	no	no	no	no	yes
77	g__Corynebacterium	no	no	no	no	no	yes
78	g__Lachnospiraceae_CAG_56	no	no	no	no	no	yes
79	g__Butyricicoccus	no	no	no	no	no	yes
80	g__Anaerosporobacter	no	no	no	no	no	yes
81	g__Ruminococcus__gauvreauii_group	no	no	no	no	no	yes
82	g__Eubacterium__ventriosum_group	no	no	no	no	no	yes
83	g__Eubacterium__eligens_group	no	no	no	no	no	yes
84	g__Ruminococcaceae_UBA1819	no	no	no	no	yes	no
85	g__Ruminiclostridium	no	no	no	no	yes	no
86	g__Parabacteroides	no	no	no	no	yes	no
87	g__Oscillospira	no	no	no	no	yes	no
88	g__Oscillibacter	no	no	no	no	yes	no
89	g__Negativibacillus	no	no	no	no	yes	no
90	g__Intestinimonas	no	no	no	no	yes	no
91	g__Incertae_Sedis	no	no	no	no	yes	no
92	g__Hungatella	no	no	no	no	yes	no
93	g__GCA_900066755	no	no	no	no	yes	no
94	g__Frisingicoccus	no	no	no	no	yes	no
95	g__Faecalitalea	no	no	no	no	yes	no
96	g__Eubacterium	no	no	no	no	yes	no
97	g__Eisenbergiella	no	no	no	no	yes	no
98	g__Dielma	no	no	no	no	yes	no
99	g__Delftia	no	no	no	no	yes	no
100	g__Christensenella	no	no	no	no	yes	no
101	g__Clostridium__innocuum_group	no	no	no	no	yes	no
