# Supplementary material for: Gut microbiome signatures reflect different subtypes of irritable bowel syndrome
Source: Gut Microbes. 2022 Dec 27;15(1):2157697. doi: 10.1080/19490976.2022.2157697 (PMC9809927; doi:10.1080/19490976.2022.2157697)
Supplement: Supplemental Material [file KGMI_A_2157697_SM8569.zip › Supplementary Table 7.xlsx]

## Sheet: phylum
	LDA	group	p
p_Firmicutes	4.59336	non-ibs	5.21e-07
p_Bacteroipota	4.31155	non-ibs	0.0082633
p_Actinobacteriota	3.08887	non-ibs	3.74e-07
p_Cyanobacteria	2.80902	non-ibs	0.00400521
p_Proteobacteria	-4.77941	ibs	2.75e-09

## Sheet: class
	LDA	group	p
c_Clostridia	4.56802	non-ibs	4.82e-07
c_Bacteroidia	4.31155	non-ibs	0.0082633
c_Bacilli	3.28916	non-ibs	0.00109444
c_Actinobacteria	3.07898	non-ibs	1.2e-05
c_Vampirivibrionia	2.82111	non-ibs	0.0071743
c_Alphaproteobacteria	2.75625	non-ibs	0.0494814
c_Coriobacteriia	2.54654	non-ibs	1.09e-06
c_Gammaproteobacteria	-4.78083	ibs	5.73e-10

## Sheet: order
	group	LDA	p
o_Lachnospirales	non-ibs	4.34545	2.62e-09
o_Bacteroidales	non-ibs	4.31181	0.00821145
o_Oscillospirales	non-ibs	4.08422	0.000258535
o_Peptostreptococcales	non-ibs	3.0696	0.00135929
o_Erysipelotrichales	non-ibs	3.03373	1.97e-06
o_Clostridia_UCG_014	non-ibs	3.00731	0.0207095
o_Bifidobacteriales	non-ibs	2.98256	1.19e-05
o_Burkholderiales	non-ibs	2.95719	0.00012433
o_Veillonellales	non-ibs	2.89209	0.0214338
o_Gastranaerophilales	non-ibs	2.8107	0.0071743
o_Christensenellales	non-ibs	2.78435	0.0431547
o_Pasteurellales	non-ibs	2.77705	0.00146485
o_Coriobacteriales	non-ibs	2.54654	1.09e-06
o_Clostridiales	non-ibs	2.53436	0.0353575
o_RF39	non-ibs	2.3971	0.00430215
o_Actinomycetales	non-ibs	2.36283	0.0473264
o_Monoglobales	non-ibs	2.28621	0.00391264
o_Enterobacterales	ibs	-4.75853	8.29e-12
o_Pseudomonadales	ibs	-3.63883	0.00359278
o_Bacillales	ibs	-2.79042	0.000327087

## Sheet: family
	group	LDA	p
f_Lachnospiraceae	non-ibs	4.34504	2.7e-09
f_Prevotellaceae	non-ibs	4.0965	0.000220078
f_Ruminococcaceae	non-ibs	4.05508	4.97e-06
f_Clostridia_UCG_014	non-ibs	3.00731	0.0207095
f_Veillonellaceae	non-ibs	2.99846	0.018601
f_Bifidobacteriaceae	non-ibs	2.98256	1.19e-05
f_Sutterellaceae	non-ibs	2.9512	0.000362092
f_Erysipelatoclostridiaceae	non-ibs	2.89349	4.69e-07
f_Peptostreptococcales	non-ibs	2.84528	0.0202958
f_Gastranaerophilales	non-ibs	2.81219	0.0071743
f_Peptostreptococcaceae	non-ibs	2.79071	0.0233708
f_Christensenellaceae	non-ibs	2.78435	0.0431547
f_Pasteurellaceae	non-ibs	2.78116	0.00146485
f_Streptococcaceae	non-ibs	2.736	0.00361332
f_Enterococcaceae	non-ibs	2.58938	0.00508464
f_Clostridiaceae	non-ibs	2.53436	0.0353575
f_Actinomycetaceae	non-ibs	2.36206	0.0473264
f_Coriobacteriaceae	non-ibs	2.32222	0.000323151
f_Monoglobaceae	non-ibs	2.28621	0.00391264
f_Porphyromonadaceae	non-ibs	2.1746	0.0116101
f_Butyricicoccaceae	non-ibs	2.10599	0.00430357
f_Enterobacteriaceae	ibs	-4.73748	4.33e-12
f_Pseudomonadaceae	ibs	-3.65849	0.0071409
f_Bacillaceae	ibs	-2.81737	0.000118818

## Sheet: genus
	group	LDA	p
g_Prevotella	non-ibs	4.08097	2.34514e-06
g_Faecalibacterium	non-ibs	3.88802	9.81729e-07
g_Blautia	non-ibs	3.6332	3.48752e-08
g_Agathobacter	non-ibs	3.58382	7.60206e-06
g_Eubacterium__eligens_group	non-ibs	3.32311	2.0234e-05
g_Ruminococcus	non-ibs	3.21338	6.80361e-06
g_Fusicatenibacter	non-ibs	3.11905	2.16966e-08
g_Lachnospiraceae_NK4A136_group	non-ibs	3.11054	2.21559e-05
g_Eubacterium__siraeum_group	non-ibs	3.10875	0.000166689
g_Roseburia	non-ibs	3.09619	0.0126313
g_Oscillospiraceae_UCG_002	non-ibs	3.08946	0.0264098
g_Subdoligranulum	non-ibs	3.08493	7.97983e-05
g_Coprococcus	non-ibs	3.05891	1.10555e-06
g_Anaerostipes	non-ibs	3.01821	1.41942e-09
g_Clostridia_UCG_014	non-ibs	3.00731	0.0207095
g_Bifidobacterium	non-ibs	2.98256	1.19145e-05
g_Dorea	non-ibs	2.87933	3.94244e-08
g_Veillonella	non-ibs	2.86577	8.56721e-05
g_Sutterella	non-ibs	2.85476	3.15665e-06
g_Eubacterium__ruminantium_group	non-ibs	2.84873	0.000728865
g_Gastranaerophilales	non-ibs	2.81873	0.0071743
g_Christensenellaceae_R_7_group	non-ibs	2.78343	0.0299411
g_Haemophilus	non-ibs	2.78116	0.00166853
g_Lachnospira	non-ibs	2.74201	0.000199135
g_Streptococcus	non-ibs	2.73693	0.00656936
g_Butyrivibrio	non-ibs	2.68759	0.0238619
g_Lachnospiraceae_ND3007_group	non-ibs	2.68316	5.31772e-05
g_Oscillospiraceae_UCG_005	non-ibs	2.68134	0.0175935
g_Erysipelotrichaceae_UCG_003	non-ibs	2.67518	1.22732e-07
g_Eubacterium__hallii_group	non-ibs	2.67083	1.81647e-05
g_Romboutsia	non-ibs	2.63404	0.0278039
g_Enterococcus	non-ibs	2.60099	0.00508464
g_Clostridium_sensu_stricto_1	non-ibs	2.54461	0.0300451
g_Fenollaria	non-ibs	2.52325	0.0144126
g_Eubacterium__ventriosum_group	non-ibs	2.49401	0.00720629
g_Lachnospiraceae_UCG_004	non-ibs	2.45265	1.2742e-06
g_Bacilli_RF39	non-ibs	2.39463	0.00430215
g_Anaerosporobacter	non-ibs	2.3882	0.00330167
g_Lachnospiraceae_UCG_003	non-ibs	2.36842	0.00221508
g_Oscillospiraceae_UCG_003	non-ibs	2.33353	0.000267827
g_Collinsella	non-ibs	2.32222	0.000323151
g_Eubacterium__xylanophilum_group	non-ibs	2.29999	0.00231962
g_Monoglobus	non-ibs	2.28621	0.00391264
g_Lachnospiraceae_CAG_56	non-ibs	2.20339	6.08921e-07
g_Porphyromonas	non-ibs	2.2022	0.0116101
g_Ezakiella	non-ibs	2.19406	0.0134926
g_Lachnospiraceae_UCG_001	non-ibs	2.18858	0.000271533
g_Ruminococcus__gauvreauii_group	non-ibs	2.18328	1.21579e-06
g_Peptoniphilus	non-ibs	2.13174	5.46942e-05
g_Butyricicoccus	non-ibs	2.01139	0.00382203
g_Lachnospiraceae_FCS020_group	non-ibs	2.0069	1.51368e-11
g_Escherichia_Shigella	ibs	4.62634	1.03259e-09
g_Pseudomonas	ibs	3.66436	0.0071409
g_Bacillus	ibs	2.77082	3.90156e-05
g_Ruminococcaceae_UBA1819	ibs	2.35217	0.00581315
g_Flavonifractor	ibs	2.21048	0.0076767
