# Supplementary material for: Gut microbiome signatures reflect different subtypes of irritable bowel syndrome
Source: Gut Microbes. 2022 Dec 27;15(1):2157697. doi: 10.1080/19490976.2022.2157697 (PMC9809927; doi:10.1080/19490976.2022.2157697)
Supplement: Supplemental Material [file KGMI_A_2157697_SM8569.zip › Supplementary Table 8.xlsx]

## Sheet: Sheet1
Pathway	Description	Spearman Correlation (q<0.1)
		Bifidobacterium	Sutterella	Butyricimonas	Butyricicoccaceae_UCG_009	Proteus
GLUCUROCAT-PWY	superpathway of &beta;-D-glucuronide and D-glucuronate degradation
PWY-7392	taxadiene biosynthesis (engineered)	0.313949	0.202603	0.227698
CENTFERM-PWY	pyruvate fermentation to butanoate
PWY-5177	glutaryl-CoA degradation
P101-PWY	ectoine biosynthesis	0.876252
PWYG-321	mycolate biosynthesis			-0.176094
PWY-7664	oleate biosynthesis IV (anaerobic)
PWY-5989	stearate biosynthesis II (bacteria and plants)		-0.248022
PWY-6282	palmitoleate biosynthesis I (from (5Z)-dodec-5-enoate)	-0.806003				-0.403038
FASYN-INITIAL_PWY	superpathway of fatty acid biosynthesis initiation (E. coli)	-0.638566
GALACT-GLUCUROCAT_PWY	superpathway of hexuronide and hexuronate degradation	0.213444		0.170098		-0.151826
PWY-6545	pyrimidine deoxyribonucleotides de novo biosynthesis III	0.200299
PWY-6471	peptidoglycan biosynthesis IV (Enterococcus faecium)	0.16006	-0.36728	-0.301599
PWY-2941	L-lysine biosynthesis II		0.310974	0.12781
P163-PWY	L-lysine fermentation to acetate and butanoate			0.362218
PWY-5677	succinate fermentation to butanoate	-0.241762			0.139152
PWY-7332	superpathway of UDP-N-acetylglucosamine-derived O-antigen building blocks biosynthesis		0.190297	0.194716	0.0647506
BIOTIN-BIOSYNTHESIS_PWY	biotin biosynthesis I					0.201307
PWY-0862	(5Z)-dodec-5-enoate biosynthesis					0.346497
PWY-6519	8-amino-7-oxononanoate biosynthesis I		-0.245003			-0.208427
